# Supplementary material for: Host Resistance to Uromyces appendiculatus in Common Bean Genotypes
Source: Plants (Basel). 2022 Feb 25;11(5):628. doi: 10.3390/plants11050628 (PMC8912588; doi:10.3390/plants11050628)
Supplement: Supplementary file 1 [file plants-11-00628-s001.zip]

Archive with 1 entries (1 files):
- plants-1575388-supplementary.pdf
